# Supplementary material for: A computational model of liver tissue damage and repair
Source: PLoS One. 2020 Dec 21;15(12):e0243451. doi: 10.1371/journal.pone.0243451 (PMC7752149; doi:10.1371/journal.pone.0243451)
Supplement: S1 File — (ZIP) [file pone.0243451.s019.zip]

Archive with 3 entries (3 files):
- supplementary_doc_codes/ca_model_1d.py
- supplementary_doc_codes/ca_model_2d.py
- supplementary_doc_codes/Supporting Information.docx
