# Supplementary material for: A computational model of liver tissue damage and repair
Source: PLoS One. 2020 Dec 21;15(12):e0243451. doi: 10.1371/journal.pone.0243451 (PMC7752149; doi:10.1371/journal.pone.0243451)
Supplement: S1 File — (ZIP) [file pone.0243451.s019.zip › supplementary_doc_codes/ca_model_1d.py]

from random import shuffle,random
from math import exp
import itertools
import sys
import os
#find the number of alive or stressed cells
def dead_or_alive(celltypes):
	alive_cells = [];dead_cells = [];
	for idc in range(0,len(celltypes)):
		if(celltypes[idc]==1):
			alive_cells.append(idc)
		elif(celltypes[idc]==2):
			dead_cells.append(idc)
	return (alive_cells,dead_cells)
#match time condition for death
def process_dead(dead_list_f,death_rate,delta_t):
	list_dead_f=[]
	for dd in dead_list_f:
		random_death=random()
		if(random_death<=delta_t/float(death_rate)):
			list_dead_f.append(dd)
	return list_dead_f		
#check to the left or right neighbors
def neighbor_check(index_no,N):
	list_neighbor=[index_no+1,index_no-1]
	sub_list_neighbor=[ind for ind in list_neighbor if ind>=0 and ind<N]
	return sub_list_neighbor
##match time condition for conversion
def process_conversion_time_space(alive_list_f,dead_list_f,celltypes,N,bystander_rate,delta_t):
	list_conversion_f_s=[]
	for aa in alive_list_f:
		random_alive_time=random()
		if(random_alive_time<=delta_t/float(bystander_rate)):
			list_conversion_f_s.append(aa)
	#now check if they meet the spatial requirements
	list_conversion_f_tm=[]	
	for aa_t in list_conversion_f_s:
		#check to the right or left
		neigh_list=neighbor_check(aa_t,N)	
		#find the number of stressed neighbours
		num_stressed_neighbours=0
		for index in neigh_list:
			if(celltypes[index]==2):
				num_stressed_neighbours+=1
		total_count=num_stressed_neighbours/float(len(neigh_list))	
		random_alive_space=random()
		if(random_alive_space<=total_count):
			list_conversion_f_tm.append(aa_t)		
    	return list_conversion_f_tm	
##match time condition for division
def process_division(alive_list_f,celltypes,pro_rate,delta_t):
	list_division_tm=[]
	for aa in alive_list_f:
		random_division_time=random()
		if(random_division_time<=delta_t/float(pro_rate)):
			list_division_tm.append(aa)	
	list_division_fn=[]		
	#now check spaces for divisions
	for aa_t in list_division_tm:
		#check to the right
		hole_list=[]
		if(aa_t!=len(celltypes)-1):
			aa_tr=aa_t+1
			if(celltypes[aa_tr]==0):
				hole_list.append(aa_tr)
		#check to the left
		if(aa_t!=0):
			aa_tl=aa_t-1
			if(celltypes[aa_tl]==0):
				hole_list.append(aa_tl)
		shuffle(hole_list)
		if(len(hole_list)>0):	
			list_division_fn.append((aa_t,hole_list[0]))
	#shuffle(hole_list)
	return list_division_fn
######################################################
#initialization of the linear sinusoid
N=10#cells along the sinusoid
pro_rate=npro=5.0#alpha
bystander_rate=nby=5.0#beta
death_rate=nded=12.25#gamma
alive_cell=6#alive cells
delta_t=0.25#time step
iterations=50000
tm=0
######################################################
#alive cells denoted by 1, stressed cells denoted by 2
celltypes=[0 for ind in range(0,N)]#np.arange(numcell)
for id in range(0,N):
    if(id<alive_cell):
        celltypes[id]=1
    else:
        celltypes[id]=2
#main loop to step over time
for ite in range(iterations):
	celltypes_copy=celltypes[:]
	#exit condition
        len_list = len(celltypes)
        H_num = len([ind for ind in celltypes if ind == 1])
        S_num = len([ind for ind in celltypes if ind == 2])
        D_num = len([ind for ind in celltypes if ind == 0])
        if (H_num == len_list or  D_num == len_list or ite == iterations-1):
				print "Final healthy cell population", H_num/float(H_num+S_num+D_num)
				print "Final stressed cell population", S_num/float(H_num+S_num+D_num)
				print "Final dead cell population", D_num/float(H_num+S_num+D_num)		
				sys.exit()
	#call the alive and dead list
	(alive_list,dead_list)=dead_or_alive(celltypes)	
	#call the dead process
	list_dead_f=process_dead(dead_list,death_rate,delta_t)
	#call the conversion process
	list_conversion_f=process_conversion_time_space(alive_list,dead_list,celltypes,N,bystander_rate,delta_t)
	#call the divison process
	list_division_f=process_division(alive_list,celltypes,pro_rate,delta_t)
	#shuffle the list to account for multiple divisions
	shuffle(list_division_f)
	list_division_holes=[]
	for tuple_hole in list_division_f:		
		temp_list=[count[1] for count in list_division_holes]
		if(tuple_hole[1] not in temp_list):
			list_division_holes.append(tuple_hole)
	#update the celltypes array
	#update the death cells first
	for id_dead in list_dead_f:
		celltypes_copy[id_dead]=0
	#update the conversion
	for id_conversion in list_conversion_f:
		celltypes_copy[id_conversion]=2
	#update the division
	for (id_div,hole) in list_division_holes:
		celltypes_copy[hole]=1
	#update celltypes array
	celltypes=celltypes_copy[:]
	tm=tm+delta_t
