# Supplementary material for: A computational model of liver tissue damage and repair
Source: PLoS One. 2020 Dec 21;15(12):e0243451. doi: 10.1371/journal.pone.0243451 (PMC7752149; doi:10.1371/journal.pone.0243451)
Supplement: S1 File — (ZIP) [file pone.0243451.s019.zip › supplementary_doc_codes/ca_model_2d.py]

from numpy import *
from random import shuffle,random
from math import sqrt,exp
import os
global NLayers
import sys
#to make an even hexagon, this number is picked to be negative
#plot at the center
sin30 = math.sin(30.*3.14159/180.)
cos30 = math.cos(30.*3.14159/180.)
sin60 = math.sin(60.*3.14159/180.)
cos60 = math.cos(60.*3.14159/180.)
radius=1.0
dist_edges=1./(2*cos30)
coor_dX = array([-cos60,cos60,1,cos60,-cos60,-1]) # X-coords for standard hexagon vertexes
coor_dY = array([sin60,sin60,0,-sin60,-sin60,0]) # Y-coords for standard hexagon vertexes
#no other way to check if cells not in layer
def center_check(dict_coor,nxc,nyc):
	for ki in dict_coor:
		[xc,yc]=dict_coor[ki]
		if(0.01>(xc-nxc)**2+(yc-nyc)**2):
			return 0
	return 1
cvtopp=10#total number of layers
NLayers = cvtopp
stressedcells=4#number of stressed cells
dict_cell={}
dict_cell_st={}	
dict_cell[0,0]=[0.0,0.0]
dict_cell_st[0,0]=3
center_bot=[[0.0,0.0,0,0,3]]
#six pie slices from the CV constructed
#each slice consists of (position number, layer number) 
#0,3	1,3		2,3		3,3
#	0,2		1,2		2,2
#		0,1		1,1
#			CV
#to form the whole lobule slices are given
#additional slice number (position number, layer number, slice number)
#and the final positions of each slice are wrapped around to make the full lobule
for nslices in range(1,7):
	#doing this manually
	if(nslices==1):
		coor_dX_temp = array([-cos60,cos60]) # X-coords for standard hexagon vertexes
		coor_dY_temp = array([sin60,sin60]) # Y-coords for standard hexagon vertexes
	elif(nslices==2):
		coor_dX_temp = array([cos60,1]) # X-coords for standard hexagon vertexes
		coor_dY_temp = array([sin60,0]) # Y-coords for standard hexagon vertexes
	elif(nslices==3):
		coor_dX_temp = array([1,cos60]) # X-coords for standard hexagon vertexes
		coor_dY_temp = array([0,-sin60]) # Y-coords for standard hexagon vertexes
	elif(nslices==4):
		coor_dX_temp = array([cos60,-cos60]) # X-coords for standard hexagon vertexes
		coor_dY_temp = array([-sin60,-sin60]) # Y-coords for standard hexagon vertexes
	elif(nslices==5):
		coor_dX_temp = array([-cos60,-1]) # X-coords for standard hexagon vertexes
		coor_dY_temp = array([-sin60,0]) # Y-coords for standard hexagon vertexes
	elif(nslices==6):
		coor_dX_temp = array([-1,-cos60]) # X-coords for standard hexagon vertexes
		coor_dY_temp = array([0,sin60]) # Y-coords for standard hexagon vertexes
	layer_cur=center_bot[:]	
	for layers in range(1,NLayers+1):
		count_p=0
		cell_layer=[]
		for [xcen,ycen,co,num,score] in layer_cur:
			for x in range(len(coor_dX_temp)):
				cnx=xcen+radius*coor_dX_temp[x]
				cny=ycen+radius*coor_dY_temp[x]
				if center_check(dict_cell,cnx,cny):
					dist=sqrt(cnx**2+cny**2)
					if(layers<=stressedcells):
						n_score=2
					else:
						n_score=1
					if(count_p!=layers):
						cell_layer.append([cnx,cny,count_p,layers,n_score])
						dict_cell[count_p,layers,nslices]=[cnx,cny]
						dict_cell_st[count_p,layers,nslices]=n_score
										
					count_p+=1
		layer_cur=cell_layer[:]
###################################################################
#####find alive and dead cells#####################################
def dead_or_alive(dict_cell_st):
	alive_cells = [];
	dead_cells = [];
	for k in dict_cell_st:
		if(dict_cell_st[k]==1):
			alive_cells.append(k)
		elif(dict_cell_st[k]==2):
			dead_cells.append(k)
	return alive_cells,dead_cells
###################################################################
#####finds cells which are dead####################################
def process_dead(dead_list_f,death_rate,delta):
	list_dead_f=[]
	for (co,l,s) in dead_list_f:
		random_death=random()
		#match time condition
		if(random_death<=float(delta)/death_rate):
			list_dead_f.append((co,l,s))
	return list_dead_f
####################################################################
####################################################################
def neighbor_check(pos_al,pos_lay,slice_val,dict_cell_st):
	if(pos_al==0):
		vals=slice_val-1
		if(vals==0):
			vals=6
		list_neighbor=[[pos_al,pos_lay-1,slice_val],[pos_al+1,pos_lay,slice_val],[pos_al,pos_lay+1,slice_val],\
						[pos_al+1,pos_lay+1,slice_val],[pos_lay,pos_lay+1,vals],[pos_lay-1,pos_lay,vals]]
	else:
		list_neighbor=[[pos_al-1,pos_lay-1,slice_val],[pos_al,pos_lay-1,slice_val],[pos_al-1,pos_lay,slice_val],[pos_al+1,pos_lay,slice_val],\
					[pos_al,pos_lay+1,slice_val],[pos_al+1,pos_lay+1,slice_val]]	
	sub_list_neighbor=[]	
	for [p,l,s] in list_neighbor:
		p_new=p;
		l_new=l;	
		s_new=s;	
		if(p==l):
			p_new=0;
			l_new=l;
			s_new=s+1;
			if(s_new==7):
				s_new=1
		sub_list_neighbor.append([p_new,l_new,s_new])
	#eliminiate stuff if they not in dict_cell
	sub_list_neighbor=[ki for ki in sub_list_neighbor if (ki[0],ki[1],ki[2]) in dict_cell_st]
	return sub_list_neighbor
######bystander effect############################################# 
def process_conversion_time_space(alive_list_f,dead_list_f,dict_cell,bystander_rate,delta):
	list_conversion_f_s=[]
	#match time condition
	for (co,l,s) in alive_list_f:
		random_alive_time=random()
		if(random_alive_time<=float(delta)/bystander_rate):
			list_conversion_f_s.append((co,l,s))	
	#now check spatially to all the cells around
	list_conversion_f_tm=[]	
	for k_al in list_conversion_f_s:
		neigh_list=neighbor_check(k_al[0],k_al[1],k_al[2],dict_cell_st)	
		#find the number of stressed neighbours
		num_stressed_neighbours=0
		for [p,lh,sn] in neigh_list:
			if(dict_cell_st[p,lh,sn]==2):
				num_stressed_neighbours+=1
		total_count=num_stressed_neighbours/float(len(neigh_list))	
		random_alive_space=random()
		if(random_alive_space<=total_count):
			list_conversion_f_tm.append(k_al)
	return list_conversion_f_tm	
##########################################
def process_division(alive_list_f,dict_cell_st,pro_rate,delta):
	list_division_tm=[]
	##match time condition	
	for (co,l,s) in alive_list_f:
		random_division_time=random()
		if(random_division_time<=float(delta)/pro_rate):
			list_division_tm.append((co,l,s))	
	##check for empty spaces
	hole_list=[]
	list_division_fn=[]	
	for (co,l,s) in list_division_tm:
		neigh_list=neighbor_check(co,l,s,dict_cell_st)
		hole_list=[]		
		for [p,lh,sn] in neigh_list:
			if(dict_cell_st[p,lh,sn]==0):
				hole_list.append((p,lh,sn))
		shuffle(hole_list)
		if(len(hole_list)>0):
			list_division_fn.append((co,l,s,hole_list[0][0],hole_list[0][1],hole_list[0][2]))
	return list_division_fn
#########################################
pro_rate=npro=5.00#alpha
bystander_rate=nby=5.00#beta
death_rate=ngamma=12.25#gamma
iterations=50000
delta=0.25#time step
tm=0
############################################
for ite in range(iterations):
	#exit condition
	three_list=1
	len_list = len(dict_cell_st)
	H_num = len([k for k in dict_cell_st if dict_cell_st[k] == 1])
	S_num = len([k for k in dict_cell_st if dict_cell_st[k] == 2 ])
	D_num = len([k for k in dict_cell_st if dict_cell_st[k] == 0])
	if (H_num + three_list == len_list or \
             D_num + three_list == len_list or ite==iterations-1):
		print "Final healthy cell population", H_num/float(H_num+S_num+D_num)
		print "Final stressed cell population", S_num/float(H_num+S_num+D_num)
		print "Final dead cell population", D_num/float(H_num+S_num+D_num)		
		sys.exit()
	dict_cell_st_copy=dict_cell_st.copy()
	#call the alive and dead list
	(alive_list,dead_list)=dead_or_alive(dict_cell_st)	
	#call the dead process
	list_dead_f=process_dead(dead_list,death_rate,delta)
	#call the conversion process
	list_conversion_f=process_conversion_time_space(alive_list,dead_list,dict_cell,bystander_rate,delta)
	#call the divison process
	list_division_f=process_division(alive_list,dict_cell_st,pro_rate,delta)
	#shuffle the list to account for multiple divisions
	shuffle(list_division_f)
	#print list_dead_f,list_conversion_f,list_division_f
	list_division_holes=[]
	for (co,l,s,p,lh,sn) in list_division_f:		
		temp_list=[(count[3],count[4],count[5]) for count in list_division_holes]
		if((p,lh,sn) not in temp_list):
			list_division_holes.append((co,l,s,p,lh,sn))
	#update the celltypes array
	#update the death cells first
	for (co,l,s) in list_dead_f:
		dict_cell_st_copy[co,l,s]=0
	#update the conversion
	for (co,l,s) in list_conversion_f:
		dict_cell_st_copy[co,l,s]=2
	#update the division
	for (co,l,s,p,lh,sn) in list_division_holes:
		dict_cell_st_copy[p,lh,sn]=1
	#update celltypes array
	dict_cell_st=dict_cell_st_copy.copy()
	tm=tm+delta
	
		
	
